# Supplementary material for: Comparative analysis among therapeutic modalities in ruptured hepatocellular carcinoma and identification of imaging predictors for survival
Source: BMC Cancer. 2024 Aug 26;24:1045. doi: 10.1186/s12885-024-12829-y (PMC11346290; doi:10.1186/s12885-024-12829-y)
Supplement: Supplementary file 3 — Supplementary Material 3. [file 12885_2024_12829_MOESM3_ESM.csv]

id	treat	age60	sex	child	hct	plt	inr	alb	tb	ascites	hepencep	bclcstage	shock	ntumor	loctumor	locbleed	sizebleed	enuc	sen	active	pvinvade	hvivcinvade	subcapsular	walldisrupt	treatmentloc	embolizedartery	death	time
1	conservative	0	male	Child C	34.599998	116000	2.2	1.7	28.860001	1	0	D	Shock	multiple	right lobe	right lobe	9.3000002	0	1	0	0	0	1	1			1	14
2	embolize	0	male	Child C	27.9	125000	1.65	2.3	3.5799999	1	0	D	Shock	single	left lobe	left lobe	3.8	1	1	0	0	0	1	1	left lobe	Segment A	1	956
3	conservative	0	male	Child C	15	88000	1.66	1.5	1.23	1	1	D	Shock	single	right lobe	right lobe	8.6999998	0	1	1	1	0	1	1			1	0
4	embolize	0	male	Child C	31.700001	31000	1.3200001	2.5999999	2.1400001	1	0	D	Shock	single	left lobe	left lobe	9.6999998	1	1	1	0	0	1	1	left lobe	Segment A	1	82
5	embolize	0	male	Child B	26.5	97000	1.4299999	4.4000001	1.96	1	0	C	No shock	single	right lobe	right lobe	21	0	1	0	1	1	1	1	right lobe	RHA	1	52
6	embolize	1	male	Child C	46.200001	101000	1.2	2.5999999	1.9400001	1	0	D	No shock	multiple	both lobes	left lobe	7.1999998	0	1	0	0	0	1	0	left lobe	Segment A	1	70
7	embolize	0	male	Child C	27.4	247000	1.14	2.5999999	0.69	1	0	D	No shock	multiple	right lobe	right lobe	13.7	0	1	1	0	0	1	1	right lobe	RHA	1	31
8	conservative	1	male	Child C	27.5	236000	1.35	1.9	3.5	1	0	D	Shock	multiple	both lobes	right lobe	12.4	1	1	1	1	0	1	1			1	1
9	embolize	1	female	Child B	14.5	101000	2.0899999	2.9000001	1.1900001	1	0	C	Shock	multiple	both lobes	left lobe	7.1999998	0	1	1	1	0	1	1	both lobes	RHA	1	100
10	conservative	1	male	Child C	20.4	548000	1.75	2.5999999	3.3299999	1	0	D	No shock	single	right lobe	right lobe	15.3	0	1	0	1	0	1	1			1	9
12	surgery	1	male	Child C	24.299999	58000	1.84	1.4	0.88999999	1	1	D	Shock	single	left lobe	left lobe	6.5	0	1	1	0	0	1	0			1	1
13	embolize	0	male	Child B	22.6	12100	1.29	2.8	1.67	1	0	B	Shock	multiple	both lobes	caudate lobe	9.6999998	0	1	0	0	0	1	0	both lobes	RHA	1	341
16	conservative	0	male	Child B	43.400002	702000	0.94	3	1.99	1	0	C	No shock	multiple	both lobes	right lobe	14.7	0	1	0	1	1	1	0			1	52
17	embolize	1	male	Child B	33.299999	209000	1.2	4.4000001	1.12	1	2	C	No shock	single	left lobe	left lobe	5.4000001	1	1	0	1	0	1	1	left lobe	LHA	1	687
18	conservative	0	male	Child C	23.9	84000	1.17	2.7	5.1599998	1	0	D	Shock	multiple	both lobes	right lobe	16.4	1	1	0	1	1	1	0			1	7
20	conservative	1	female	Child B	10	51000	1.88	1.1	0.69999999	1	0	B	Shock	single	right lobe	right lobe	5.5999999	0	1	1	0	0	1	1			1	1
21	embolize	0	male	Child C	22.6	496000	1.22	2.3	5.6599998	1	0	D	No shock	multiple	both lobes	left lobe	14.6	0	1	0	0	1	1	1	left lobe	LHA	1	2
23	embolize	1	female	Child C	25.9	128000	1.3	1.5	2.8199999	2	0	D	Shock	multiple	both lobes	right lobe	12.3	0	1	0	1	1	1	0	right lobe	LHA	1	8
24	surgery	0	male	Child B	37.599998	243000	1.13	3.8	1.12	2	0	B	No shock	single	right lobe	right lobe	4.1999998	0	1	0	0	0	1	0			1	733
25	conservative	0	male	Child C	21.4	136000	1.72	1.6	3.78	2	0	D	Shock	single	caudate lobe	caudate lobe	4.8000002	0	1	0	0	0	1	1			1	17
26	embolize	0	male	Child A	41.400002	219000	1.0700001	3.5999999	1.2	0	0	B	No shock	multiple	left lobe	left lobe	7.4000001	0	1	0	0	0	1	1	left lobe	Segment A	1	97
27	conservative	1	male	Child C	20.5	609000	1.5	2.7	2.74	2	0	D	Shock	multiple	right lobe	right lobe	15.3	0	1	1	1	1	1	1			1	6
28	embolize	1	male	Child B	43.099998	262000	1.17	2.8	1.25	2	0	B	No shock	multiple	right lobe	right lobe	12.4	0	1	0	0	0	1	1	both lobes	RHA	1	62
30	surgery	0	female	Child C	29.200001	22000	4.73	1	1.22	1	2	D	Shock	multiple	both lobes	right lobe	8.5	0	1	1	0	0	1	0			1	29
31	surgery	0	female	Child B	36.5	280000	1.13	3.2	0.86000001	2	0	B	No shock	single	left lobe	left lobe	15.1	0	1	0	0	0	1	1			1	330
32	conservative	0	male	Child C	34.099998	69000	2.0699999	18	17.98	2	0	D	No shock	multiple	left lobe	left lobe	6.9000001	0	0	0	0	0	1	0			1	18
33	conservative	1	male	Child C	29.9	57000	1.5599999	1.4	10.29	2	0	D	No shock	multiple	both lobes	right lobe	3.4000001	1	1	1	1	1	1	1			1	7
34	conservative	0	male	Child C	29.5	485000	1.74	1.5	5.77	2	0	D	Shock	multiple	both lobes	left lobe	13.5	0	0	0	0	0	0	0			1	2
35	surgery	0	female	Child B	15.5	248000	1.4299999	2	0.37	1	0	B	Shock	single	left lobe	left lobe	6	0	1	1	0	0	1	0			1	316
36	embolize	0	male	Child C	12.2	235000	138	2	0.38	2	0	D	Shock	multiple	both lobes	left lobe	6	1	1	0	0	0	1	1	left lobe	LHA	1	106
37	embolize	0	male	Child B	32.099998	16600	1.23	2.9000001	2.22	2	0	B	No shock	multiple	both lobes	left lobe	10.4	0	1	1	0	0	1	1	left lobe	LHA	1	65
38	embolize	0	male	Child B	31.799999	99000	1.61	2.2	1.24	1	0	B	Shock	multiple	both lobes	right lobe	8.5	0	1	1	0	0	1	0	right lobe	RHA	1	81
39	embolize	0	female	Child B	33.5	189000	1.3	2.8	1.42	2	0	B	Shock	multiple	both lobes	right lobe	8.1999998	0	1	0	0	0	1	1	right lobe	Segment A	1	64
40	embolize	0	male	Child B	32.200001	245000	1.17	3	2.1800001	1	0	B	No shock	single	right lobe	right lobe	15.7	0	1	0	0	0	1	0	right lobe	Segment A	1	103
41	embolize	1	female	Child B	24	93000	1.23	2.3	1.64	2	0	A	Shock	single	left lobe	left lobe	6.1999998	1	1	1	0	0	1	1	left lobe	LHA	1	102
42	conservative	1	male	Child C	32.900002	89000	1.76	2.7	6.1300001	2	1	D	Shock	single	right lobe	right lobe	6.4000001	0	1	0	0	0	1	1			1	1
43	embolize	1	male	Child B	33	244000	1.23	2.8	1.92	1	0	B	No shock	single	right lobe	right lobe	5.4000001	0	1	0	0	0	1	0	right lobe	Segment A	1	741
44	embolize	0	male	Child A	32.700001	573000	1.21	3.0999999	0.82999998	0	0	B	Shock	multiple	both lobes	right lobe	5.5999999	0	1	0	0	0	1	0	left lobe	LHA	1	574
45	conservative	1	male	Child C	30.1	580000	1.24	1.6	3.23	2	0	D	Shock	multiple	both lobes	caudate lobe	7.0999999	0	1	1	0	1	1	1			1	8
46	embolize	0	male	Child A	51.099998	142000	1.28	9.3999996	1.42	1	0	C	No shock	single	right lobe	right lobe	15.1	0	1	0	0	1	1	0	right lobe	RHA	1	42
47	conservative	1	female	Child C	17.799999	161000	1.97	1	2.27	2	1	D	Shock	multiple	both lobes	right lobe	4.6999998	0	1	0	0	0	1	0			1	1
48	conservative	0	male	Child C	18.200001	90000	2.6700001	1.4	3.3699999	2	1	D	Shock	multiple	both lobes	right lobe	6.5	0	1	0	0	0	1	1			1	2
49	embolize	0	male	Child B	30.5	170000	1.12	2.8	1.11	1	0	B	No shock	multiple	right lobe	right lobe	8.3999996	0	1	0	0	0	1	1	right lobe	Segment A	1	105
50	embolize	1	male	Child B	23.6	182000	1.24	2.8	0.80000001	1	0	B	No shock	multiple	both lobes	right lobe	11	0	1	0	0	0	1	1	right lobe	RHA	1	321
51	conservative	0	male	Child C	29.200001	159000	1.49	2.8	5.29	2	0	D	Shock	multiple	both lobes	left lobe	3.5999999	0	1	1	0	0	1	1			1	2
52	embolize	0	male	Child B	35.099998	208000	1.1900001	3.7	0.80000001	1	0	B	No shock	multiple	both lobes	right lobe	3.5999999	0	1	0	0	0	1	1	right lobe	Segment A	1	99
53	conservative	0	female	Child C	33.799999	118000	1.89	2	2.3900001	2	0	D	No shock	single	right lobe	right lobe	10.6	0	1	1	0	1	1	1			1	20
54	conservative	0	female	Child B	34.299999	70000	1.38	3.4000001	9.8699999	1	0	C	No shock	single	right lobe	right lobe	12.1	0	0	0	1	0	1	1			1	13
56	embolize	0	male	Child A	43	270000	0.98000002	3.7	0.52999997	1	0	C	Shock	single	right lobe	right lobe	11.5	0	1	0	1	0	1	0	right lobe	RHA	1	39
57	conservative	0	male	Child C	28.299999	122000	1.62	3	2.55	2	1	D	No shock	multiple	both lobes	right lobe	12.8	0	1	1	1	0	1	0			1	13
58	embolize	1	male	Child B	20.9	237000	1.48	3.4000001	2.53	2	0	C	Shock	multiple	left lobe	left lobe	11.7	0	1	0	1	1	1	1	left lobe	LHA	1	257
59	conservative	0	male	Child B	34.400002	175000	1.2	3.7	0.85000002	2	0	C	Shock	multiple	both lobes	left lobe	10.2	0	1	0	1	0	1	1			1	56
61	embolize	0	male	Child B	29.299999	257000	1.5	2.8	2.8800001	2	0	C	Shock	multiple	both lobes	left lobe	18.799999	0	1	0	1	1	1	0	left lobe	Segment A	1	176
62	conservative	0	male	Child C	23.1	128000	1.17	2.0999999	3.0799999	2	0	D	Shock	single	right lobe	right lobe	10.6	0	1	0	0	0	1	1	right lobe	Segment A	1	137
63	embolize	1	male	Child B	19.299999	203000	1.63	2.3	0.93000001	2	0	C	Shock	multiple	both lobes	left lobe	8.6000004	0	1	0	0	1	1	1	left lobe	Segment A	1	53
64	conservative	1	female	Child C	47.5	183000	1.55	2.2	4.46	2	0	D	Shock	multiple	both lobes	right lobe	9.8000002	0	1	1	0	1	1	1			1	1
65	embolize	0	male	Child B	21.799999	43000	1.38	2.7	1.74	2	0	B	No shock	single	caudate lobe	caudate lobe	5.4000001	0	1	1	0	0	1	1	left lobe	Segment A	1	493
67	embolize	1	male	Child A	29.700001	146000	1.04	3.2	2.3399999	2	0	B	Shock	single	right lobe	right lobe	6	0	1	0	0	0	1	0	right lobe	Segment A	1	65
68	conservative	0	female	Child C	20.799999	110000	1.85	1.9	5.6399999	2	0	D	Shock	multiple	both lobes	right lobe	4.9000001	0	1	0	0	0	1	1			1	1469
69	embolize	0	male	Child B	18.5	66000	1.16	2.8	1.28	2	0	B	No shock	multiple	both lobes	left lobe	2.3	0	1	0	0	0	1	0	left lobe	Segment A	1	188
70	embolize	1	male	Child C	26.200001	159000	1.08	3.5	2.9100001	2	1	D	No shock	multiple	both lobes	left lobe	6.3000002	0	1	0	0	0	1	1	right lobe	Segment A	1	30
71	conservative	0	female	Child B	37.799999	174000	1.25	3.2	2.72	2	0	B	No shock	multiple	left lobe	left lobe	7.4000001	0	0	0	0	0	1	0			1	93
72	conservative	1	male	Child C	27.799999	90000	3.77	2.8	2.01	2	0	D	No shock	multiple	both lobes	left lobe	8	0	1	0	0	1	1	0			1	1
73	embolize	1	female	Child C	32.200001	81000	1.26	2.5	3.1400001	1	0	D	No shock	multiple	right lobe	right lobe	7.1999998	0	1	0	0	0	1	0	right lobe	Segment A	1	100
74	embolize	1	female	Child B	26.9	268000	1.5599999	2.2	1.98	2	0	B	Shock	multiple	both lobes	right lobe	7.5999999	0	1	0	0	0	1	0	right lobe	Segment A	1	34
75	conservative	0	male	Child B	26.4	93000	1.38	2.8	1.04	1	0	B	No shock	multiple	both lobes	right lobe	4.1999998	0	1	0	0	0	1	1	both lobes	Segment A	1	720
76	embolize	1	male	Child B	18	191000	1.4400001	2.5999999	0.85000002	2	0	C	No shock	multiple	both lobes	left lobe	6.0999999	0	0	0	0	1	1	0	left lobe	Segment A	1	10
77	conservative	0	male	Child C	25.5	92000	1.72	2.9000001	2.6199999	2	0	D	Shock	multiple	right lobe	right lobe	6.0999999	1	1	0	0	0	1	1			1	19
78	embolize	1	female	Child C	30.799999	102000	1.21	2.5	3.5999999	2	0	D	Shock	multiple	both lobes	left lobe	2.0999999	1	1	1	0	0	1	1	left lobe	Segment A	1	17
80	conservative	1	male	Child B	26.6	204000	1.04	3.8	2.8499999	1	1	B	Shock	multiple	both lobes	both lobes	13	0	0	0	0	0	1	0			1	37
81	conservative	0	male	Child C	41.299999	202000	1.67	2.5999999	3.3299999	2	0	D	Shock	multiple	both lobes	right lobe	13.2	0	1	0	1	1	1	1			1	10
83	embolize	1	male	Child B	29.4	139000	1.15	3.2	0.57999998	2	0	B	No shock	multiple	both lobes	left lobe	11.8	0	1	1	0	0	1	1	left lobe	Segment A	1	1450
84	embolize	0	male	Child B	26.6	97000	1.03	1.9	1.04	2	0	B	No shock	single	right lobe	right lobe	5	0	1	1	0	0	1	1	right lobe	Segment A	1	16
85	surgery	0	male	Child A	41.200001	255000	1.0700001	3.7	0.75	0	0	C	No shock	single	left lobe	left lobe	11.6	0	0	0	1	1	1	1			1	337
86	conservative	0	male	Child C	24.700001	110000	1.45	1.9	2.2	2	1	D	Shock	multiple	both lobes	right lobe	9.6999998	0	0	0	1	0	1	0			1	1
87	embolize	0	female	Child C	22.9	78000	2.0899999	2.5	8.3599997	1	0	D	Shock	single	right lobe	right lobe	5.5	0	1	1	0	0	1	0	right lobe	Segment A	1	1
88	conservative	0	female	Child C	22.299999	271000	2.1800001	1.9	13.23	2	0	D	No shock	multiple	both lobes	right lobe	2.3	0	1	0	1	1	1	1			1	14
89	embolize	1	male	Child B	36	545000	1.5	3.3	0.51999998	1	0	C	No shock	single	left lobe	left lobe	12.2	0	1	1	0	1	1	0	right lobe	Segment A	1	131
90	conservative	0	female	Child C	21.799999	254000	1.35	2.0999999	2.79	2	0	D	Shock	multiple	both lobes	right lobe	16.5	0	0	0	0	0	1	0			1	18
91	embolize	1	female	Child B	23.5	192000	1.14	3.3	0.33000001	2	0	B	No shock	single	right lobe	right lobe	5.1999998	1	1	1	0	0	1	1	left lobe	Segment A	1	88
92	embolize	0	female	Child C	16.299999	233000	1.66	2.5	5.8699999	2	0	D	Shock	multiple	both lobes	left lobe	4.1999998	0	1	1	0	0	1	1	left lobe	Segment A	1	43
93	embolize	0	male	Child B	18.9	300000	1.4400001	2.5999999	1.1900001	2	0	C	Shock	multiple	both lobes	right lobe	4.1999998	0	1	1	0	1	1	1	right lobe	RHA	1	134
94	conservative	0	male	Child B	34.599998	306000	1.21	2.8	3.3099999	1	0	B	No shock	multiple	both lobes	both lobes	4.5	0	0	0	0	0	1	0			1	15
95	surgery	1	female	Child B	36.599998	199000	1.05	3.3	0.34999999	1	0	B	No shock	single	right lobe	right lobe	5.8000002	1	1	0	0	0	1	0			1	1337
96	conservative	1	male	Child C	25.700001	76000	1.38	2.7	2.1400001	2	0	D	Shock	multiple	right lobe	right lobe	5	1	1	1	1	0	1	1			1	133
97	conservative	0	female	Child C	22.6	180000	2.3399999	3.4000001	5.02	2	0	D	No shock	multiple	both lobes	right lobe	16.5	0	0	0	1	1	1	1			1	3
98	conservative	0	male	Child C	29.5	70000	1.3200001	3.0999999	3.72	1	0	D	No shock	single	left lobe	left lobe	8.3000002	0	1	0	0	0	1	1			1	9
99	conservative	1	male	Child C	41.099998	212000	2.3099999	3.2	4.6100001	2	0	D	Shock	multiple	both lobes	right lobe	14.8	0	1	1	1	1	1	0			1	31
100	conservative	0	male	Child A	33.599998	206000	1.37	3.9000001	1.9299999	0	0	C	Shock	multiple	both lobes	left lobe	2.3	0	1	0	1	1	1	0			1	21
101	conservative	1	male	Child C	23.299999	362000	1.71	2.8	4.0900002	2	0	D	Shock	multiple	both lobes	right lobe	16	0	1	0	1	1	1	1			1	335
102	embolize	1	male	Child B	30.5	338000	1.2	2.5999999	0.44999999	1	0	B	No shock	multiple	both lobes	left lobe	3.7	1	1	1	0	0	1	1	both lobes	Segment A	1	24
103	embolize	0	male	Child B	30.4	376000	1.28	3.3	1.6900001	2	0	C	Shock	multiple	both lobes	left lobe	23.9	0	1	1	1	1	1	1	right lobe	Segment A	1	56
104	conservative	0	male	Child C	25.4	159000	1.58	2.3	4.3699999	2	0	D	Shock	multiple	both lobes	right lobe	9.3999996	1	1	1	0	1	1	1			1	32
105	conservative	1	male	Child B	22.5	115000	1.29	3.8	0.75999999	2	0	B	Shock	multiple	both lobes	right lobe	8.6000004	0	1	0	0	0	1	0			1	1720
107	embolize	0	female	Child B	37.299999	237000	1.23	2.4000001	1.16	2	0	B	Shock	single	right lobe	right lobe	15.5	0	1	1	0	0	1	1	right lobe	RHA	1	1704
108	conservative	0	female	Child B	24.299999	733000	1.08	5.4000001	1.5	2	0	C	Shock	multiple	both lobes	left lobe	14.1	0	1	0	1	1	1	1			1	36
109	conservative	0	male	Child B	35.200001	122000	1.3200001	2.9000001	1.5599999	2	0	C	Shock	multiple	both lobes	right lobe	14.5	0	1	0	1	1	1	1			1	14
110	conservative	1	female	Child B	53.400002	121000	1.01	2.9000001	0.51999998	1	0	B	No shock	multiple	both lobes	left lobe	5.8000002	1	1	0	0	0	1	0			1	196
111	embolize	1	male	Child B	34.700001	248000	1.5	2.9000001	2.29	2	0	B	Shock	multiple	right lobe	right lobe	12.5	0	0	0	0	0	1	0	right lobe	RHA	1	8
112	embolize	0	male	Child C	23.9	154000	1.65	2.2	2.4000001	2	0	D	Shock	multiple	both lobes	caudate lobe	7.3000002	0	0	0	0	1	1	0	caudate lobe	Segment A	1	40
113	embolize	1	female	Child B	17.9	122000	1.24	2.5	0.56999999	2	0	C	Shock	single	right lobe	right lobe	10.4	1	1	1	0	1	1	0	right lobe	RHA	1	2
114	embolize	0	male	Child B	20.5	39000	1.65	1.8	1.99	2	0	B	Shock	single	right lobe	right lobe	4	0	1	1	0	0	1	1	right lobe	Segment A	1	228
115	embolize	0	male	Child C	26	254000	1.6900001	2	2.1300001	2	0	D	Shock	multiple	right lobe	right lobe	12	0	0	0	0	0	1	0	right lobe	Segment A	1	22
116	conservative	0	male	Child B	35	231000	1.0599999	3.3	2.73	2	0	C	Shock	multiple	right lobe	right lobe	9.1999998	0	1	0	1	0	1	0			1	24
118	conservative	0	male	Child B	18.200001	176000	1.26	2.8	1.13	2	1	C	Shock	multiple	both lobes	left lobe	18.5	0	1	0	1	1	1	0			1	4
119	conservative	0	male	Child B	26	493000	1.35	3.9000001	3.3900001	2	0	B	Shock	multiple	both lobes	both lobes	15.3	0	1	0	0	0	1	0			1	12
121	embolize	1	male	Child C	19.6	225000	1.27	1.7	4.8699999	2	1	D	Shock	multiple	both lobes	right lobe	4.3000002	0	1	0	0	0	1	0	right lobe	Segment A	1	2
122	embolize	1	male	Child B	28.5	270000	1.02	3.2	1.1900001	1	0	B	No shock	multiple	both lobes	right lobe	13.9	0	1	0	0	0	1	1	right lobe	Segment A	1	740
123	embolize	1	male	Child B	30.9	167000	1.1900001	3.3	0.81999999	2	0	B	Shock	single	right lobe	right lobe	8.8999996	0	1	1	0	0	1	1	right lobe	Segment A	1	1
124	conservative	1	male	Child B	22.1	235000	1.2	2.8	0.92000002	1	0	C	No shock	single	right lobe	right lobe	16.9	0	0	0	0	1	1	0			1	14
126	conservative	1	male	Child B	23.1	325000	1.0599999	3.2	0.54000002	1	0	C	No shock	multiple	both lobes	right lobe	6	0	1	0	1	0	0	0			1	141
127	embolize	0	male	Child A	30	178000	1.05	3.4000001	0.63	2	0	B	No shock	multiple	both lobes	left lobe	9.6000004	0	1	0	0	0	1	0	left lobe	Segment A	1	944
128	conservative	1	male	Child C	20.9	497000	1.08	2.3	2.72	2	0	D	Shock	multiple	both lobes	right lobe	14.1	0	1	0	0	0	1	1			1	390
129	embolize	1	female	Child C	26.1	303000	1.79	2.7	3.46	2	0	D	No shock	single	right lobe	right lobe	12.4	0	1	1	0	1	1	1	right lobe	Segment A	1	28
130	conservative	1	female	Child B	26.5	501000	1.03	2.2	1.74	2	0	C	Shock	multiple	both lobes	right lobe	9.3000002	0	1	1	1	1	1	1			1	0
131	conservative	0	female	Child C	26.9	177000	1.16	2.8	3.5899999	2	0	D	Shock	multiple	both lobes	left lobe	13.6	0	1	0	1	1	1	0			1	9
132	conservative	0	male	Child B	25.299999	289000	1.24	3	1.8099999	2	0	B	No shock	multiple	right lobe	right lobe	6.8000002	0	1	0	0	0	1	1			1	55
133	embolize	1	male	Child B	29.4	197000	1.4299999	2.5999999	1.46	2	0	C	Shock	multiple	both lobes	right lobe	7.3000002	1	1	1	1	1	1	1	right lobe	Segment A	1	43
134	embolize	0	male	Child B	19.799999	84000	1.5700001	2.4000001	1.48	2	0	C	Shock	multiple	right lobe	right lobe	7.6999998	0	1	1	1	1	1	1	right lobe	Segment A	1	76
135	conservative	1	male	Child C	27	213000	1.87	1.7	5.9000001	2	0	D	No shock	multiple	both lobes	both lobes	9.1999998	1	1	0	0	1	1	0			1	8
136	conservative	0	male	Child B	38.599998	438000	1.15	3.7	22.42	2	0	C	Shock	multiple	both lobes	right lobe	15.7	0	1	1	0	1	1	1			1	188
137	conservative	1	male	Child C	17.299999	298000	1.21	2.7	3.2	2	0	D	No shock	multiple	both lobes	both lobes	7.8000002	0	1	0	1	0	1	0			1	34
138	embolize	1	male	Child B	21.6	194000	1.08	2.7	0.70999998	2	0	C	Shock	multiple	right lobe	right lobe	11.7	0	0	0	1	0	1	0	right lobe	Segment A	1	5
139	conservative	1	male	Child B	30.9	87000	1.08	3.0999999	2.3199999	2	0	B	Shock	multiple	both lobes	left lobe	5.9000001	0	1	0	0	0	1	0			1	233
140	conservative	0	male	Child B	27.4	211000	1.27	3.4000001	1.39	2	0	B	Shock	single	right lobe	right lobe	9.3999996	0	1	0	0	0	1	0			1	35
141	conservative	1	male	Child C	20.5	1661000	1.39	2.7	2.3399999	2	0	D	Shock	multiple	both lobes	right lobe	10.7	0	0	0	0	0	1	1			1	28
142	embolize	1	female	Child C	22.4	81000	2.1700001	1.8	2.01	2	0	D	No shock	single	right lobe	right lobe	3.3	1	1	1	0	0	1	1	right lobe	Segment A	1	1
143	conservative	1	male	Child C	24.1	243000	2.25	2.5	13.15	1	0	D	Shock	multiple	both lobes	left lobe	13.6	0	0	0	1	1	1	0			1	1790
144	embolize	1	female	Child B	25.299999	258000	1.04	3.4000001	0.34999999	2	0	B	Shock	multiple	both lobes	right lobe	9.8000002	0	1	1	0	0	1	1	right lobe	Segment A	1	10
145	conservative	0	male	Child C	21.799999	997000	1.4400001	3	2.01	2	1	D	No shock	multiple	both lobes	right lobe	9.8000002	0	1	1	0	1	1	1			1	57
146	embolize	1	male	Child B	25.5	180000	1.05	2.0999999	0.27000001	1	1	A	No shock	single	right lobe	right lobe	2.4000001	1	1	1	0	0	1	1	right lobe	Segment A	1	545
147	conservative	0	male	Child C	33.400002	287000	2.6800001	2.5999999	7.7199998	2	2	D	Shock	multiple	both lobes	right lobe	15	0	1	0	1	0	1	1			1	0
148	embolize	1	male	Child B	18.200001	227000	1.23	3.3	1	2	0	C	No shock	multiple	right lobe	right lobe	15	0	1	0	1	0	1	0	right lobe	Segment A	1	399
149	embolize	1	male	Child B	30.4	31000	1.03	3.0999999	0.61000001	1	1	B	Shock	single	right lobe	right lobe	8.8000002	1	1	0	0	0	1	0	right lobe	Segment A	1	1362
150	surgery	0	male	Child A	42.299999	485000	1.27	3.3	0.69999999	0	0	C	No shock	single	right lobe	right lobe	14.6	0	1	0	0	1	1	0			1	289
151	conservative	1	male	Child B	22.299999	826000	1.2	2.0999999	0.89999998	1	0	C	Shock	multiple	both lobes	left lobe	12.7	0	0	0	1	0	1	0			1	163
152	conservative	1	male	Child B	26.4	170000	1.42	3.0999999	2.3099999	1	0	C	No shock	multiple	right lobe	right lobe	12.1	0	1	1	1	1	1	1			1	3
153	conservative	1	male	Child B	23.5	113000	1.25	2.8	0.66000003	2	0	C	No shock	multiple	both lobes	right lobe	10.4	0	1	0	0	1	1	1			1	187
154	conservative	1	male	Child B	25.6	340000	1.15	2.9000001	2.05	2	0	C	No shock	multiple	both lobes	right lobe	13.6	0	1	0	1	1	1	1			1	35
156	embolize	1	male	Child B	23.6	254000	1.4299999	4.5	2.1199999	2	0	B	Shock	multiple	both lobes	right lobe	17.1	0	1	1	0	0	1	1	both lobes	Segment A	1	1
157	conservative	0	male	Child B	28	284000	1.12	2.5999999	0.68000001	1	1	C	Shock	multiple	both lobes	left lobe	9.5	0	1	0	1	0	1	0			1	168
158	embolize	0	male	Child B	36.599998	528000	1.13	3.7	0.94	2	0	C	Shock	multiple	both lobes	left lobe	12.6	0	1	1	1	1	1	1	left lobe	Segment A	1	108
159	conservative	1	male	Child C	23.6	200000	1.28	3.2	3.0999999	1	2	D	Shock	multiple	both lobes	right lobe	10.8	0	1	0	0	0	1	0			1	6
160	embolize	1	female	Child C	33.099998	56000	1.15	3.0999999	0.81	2	2	D	No shock	multiple	both lobes	left lobe	5.3000002	1	1	1	0	0	1	1	both lobes	Segment A	1	22
161	surgery	0	male	Child B	18.799999	301000	1.12	3.4000001	0.86000001	1	0	C	No shock	multiple	left lobe	left lobe	15.1	0	1	1	1	1	1	1			1	110
163	embolize	1	male	Child C	39.299999	233000	1.34	2.5	0.20999999	2	2	D	No shock	multiple	both lobes	left lobe	13.3	0	1	0	1	1	1	1	left lobe	LHA	1	50
164	conservative	0	female	Child C	29.299999	175000	1.45	2.4000001	3.95	2	0	D	Shock	multiple	right lobe	right lobe	9.8000002	0	1	1	0	0	1	1			1	6
165	embolize	0	male	Child C	20.1	106000	1.7	1.6	0.28999999	2	2	D	No shock	multiple	both lobes	caudate lobe	5.4000001	0	1	1	0	0	1	1	caudate lobe	Segment A	1	1433
166	conservative	0	male	Child C	20.799999	178000	1.27	2.5999999	3.29	2	0	D	Shock	multiple	both lobes	right lobe	5.1999998	0	1	1	1	1	1	1			1	0
168	conservative	0	male	Child B	24.700001	482000	1.4299999	3.9000001	2.23	2	0	C	Shock	multiple	both lobes	right lobe	4.0999999	0	1	1	1	1	1	1			1	0
169	embolize	0	male	Child B	36	277000	1.17	3.5999999	1.01	2	0	B	No shock	multiple	right lobe	right lobe	12	0	1	0	0	0	1	1	right lobe	Segment A	1	290
170	conservative	0	male	Child B	21	96000	1.75	3.3	1.1799999	2	0	B	Shock	single	right lobe	right lobe	6.8000002	1	1	0	0	0	1	1			1	137
171	conservative	0	male	Child C	27.9	100000	1.37	2.5999999	6.54	2	1	D	No shock	multiple	both lobes	right lobe	3.8	0	0	0	1	1	1	1			1	9
172	conservative	0	male	Child C	20.700001	348000	2.3800001	2.7	5.27	2	0	D	No shock	multiple	both lobes	left lobe	21.4	0	1	1	1	1	1	1			1	32
173	embolize	0	male	Child B	33	87000	1.65	2.4000001	1.73	2	0	B	Shock	single	right lobe	right lobe	5.5	0	1	1	0	0	1	1	right lobe	Segment A	1	563
174	conservative	1	male	Child C	27.5	122000	1.39	2.5999999	4.1399999	2	0	D	No shock	multiple	right lobe	right lobe	9.6000004	0	1	0	1	1	1	1			1	21
175	conservative	0	male	Child B	29.700001	165000	1.15	3.4000001	0.38999999	2	0	C	No shock	multiple	both lobes	right lobe	10.7	0	1	0	1	0	1	1			1	55
178	conservative	0	male	Child C	11.3	124000	2.9000001	2	1.4	2	2	D	Shock	single	right lobe	right lobe	13.5	1	1	1	0	0	1	1			1	0
179	conservative	1	male	Child B	33.700001	126000	1.09	3.3	0.92000002	1	0	B	Shock	multiple	right lobe	right lobe	8.1999998	0	1	0	0	0	1	0	left lobe		1	55
180	embolize	1	male	Child C	23.700001	124000	2.53	1.9	1.9400001	2	0	D	Shock	multiple	both lobes	left lobe	5.6999998	0	1	1	1	0	1	1	left lobe	LHA	1	4
181	conservative	1	male	Child B	21.799999	426000	1.51	3.4000001	0.44999999	2	0	C	Shock	multiple	both lobes	left lobe	18.200001	1	1	1	1	1	1	1			1	6
182	conservative	1	male	Child C	19.299999	397000	1.11	3	4.1399999	2	0	D	Shock	multiple	both lobes	right lobe	9.3999996	0	1	1	1	0	1	1			1	3
183	conservative	0	male	Child C	19.5	162000	1.5700001	2.7	3.0699999	2	0	D	No shock	single	left lobe	left lobe	7.4000001	0	0	0	1	1	1	1			1	14
184	embolize	1	male	Child B	30.700001	216000	1.01	3	0.81999999	2	0	B	No shock	single	right lobe	right lobe	6.5	0	1	0	0	0	1	1	right lobe	Segment A	1	3
185	surgery	1	male	Child B	27.5	103000	1.47	2.8	1.6900001	1	0	B	Shock	multiple	right lobe	right lobe	1.9	0	0	0	0	0	1	1			1	72
186	conservative	1	male	Child B	29.700001	209000	1.37	2.5999999	1.37	1	0	B	No shock	multiple	both lobes	right lobe	8	1	1	0	0	0	1	1			1	18
189	embolize	0	male	Child C	27.200001	72000	1.52	2.5	3.5	2	0	D	Shock	single	left lobe	left lobe	11.7	1	1	1	0	0	1	1	right lobe	Segment A	1	1
190	conservative	1	male	Child B	33.099998	125000	1.08	3.2	1.49	1	0	C	No shock	multiple	right lobe	right lobe	4.3000002	1	1	0	1	0	1	1			1	105
191	embolize	1	male	Child B	24.4	255000	1.04	3.0999999	0.33000001	1	0	B	No shock	multiple	both lobes	left lobe	9.6999998	0	1	0	0	0	1	1	left lobe	LHA	1	824
192	embolize	0	male	Child B	25.4	38000	1.46	3.0999999	1.67	2	0	B	No shock	multiple	both lobes	left lobe	6.0999999	0	1	0	0	0	1	1	left lobe	LHA	1	240
193	conservative	0	male	Child C	36.700001	225000	1.91	2.3	3.98	2	0	D	Shock	single	right lobe	right lobe	16.1	0	0	0	1	0	1	1			1	3
194	conservative	1	male	Child C	22.1	242000	1.63	3.0999999	3.0599999	2	0	C	Shock	multiple	both lobes	right lobe	4.5	1	1	0	1	0	1	1			1	3
195	conservative	1	male	Child B	26.9	573000	1.17	3.2	1.65	1	0	C	Shock	multiple	both lobes	right lobe	10.7	0	1	0	1	0	1	1			1	73
196	conservative	0	male	Child C	33.799999	190000	1.5700001	3.3	11.6	2	0	D	No shock	single	right lobe	right lobe	13.9	1	1	0	1	0	1	1			1	9
198	embolize	1	male	Child B	24.4	118000	1.16	2.9000001	0.54000002	2	0	B	Shock	multiple	both lobes	left lobe	7.0999999	0	1	0	0	0	1	1	both lobes	RHA	1	262
19	surgery	1	male	Child B	29.299999	121000	1.13	3.2	0.81999999	1	0	B	Shock	single	left lobe	left lobe	5.9000001	0	1	1	0	0	1	1			0	3945
60	embolize	1	male	Child B	37.099998	190000	1.03	3.0999999	0.20999999	2	0	B	Shock	single	right lobe	right lobe	5.9000001	0	1	0	0	0	1	0	right lobe	Segment A	0	3132
79	conservative	1	male	Child B		86000	1.05	3.5999999	0.80000001	2	0	B	No shock	single	right lobe	right lobe	9	0	1	0	0	0	1	1			0	2764
106	surgery	1	male	Child B	30.299999	167000	1.1	3	1.71	2	0	B	Shock	single	right lobe	right lobe	6.4000001	0	1	1	0	0	1	1			0	2484
117	conservative	0	male	Child C	25.6	258000	1.1799999	2.9000001	3.9100001	2	0	D	Shock	multiple	both lobes	left lobe	12.5	0	1	0	1	1	1	0			0	2336
120	conservative	0	male	Child C	29.200001	167000	1.62	1.9	1.5700001	2	0	D	Shock	single	right lobe	right lobe	12.3	0	1	1	1	1	1	1			0	2309
155	conservative	0	male	Child C	38.799999	532000	1.21	2.8	0.87	2	2	D	Shock	multiple	both lobes	left lobe	18	0	1	0	1	1	1	0			0	1667
177	conservative	1	male	Child C	25.4	47000	1.8200001	2.3	6.0799999	2	0	D	No shock	multiple	both lobes	right lobe	10.9	0	1	0	1	1	1	1			1	7
187	conservative	0	male	Child B	29.4	218000	1.1900001	4.1999998	2.48	1	0	C	No shock	multiple	right lobe	right lobe	12	1	1	0	1	1	1	1			1	62
188	surgery	1	male	Child B	34	224000	1.13	3.2	0.25999999	1	0	B	Shock	single	left lobe	left lobe	4.6999998	1	1	0	0	0	1	1			1	22
197	surgery	1	male	Child B	33.700001	150000	0.97000003	3.4000001	0.23	1	0	B	No shock	multiple	right lobe	right lobe	8.3999996	0	0	0	0	0	1	1	right lobe	RHA	0	698
